# Supplementary material for: Gasdermin D Plays an Oncogenic Role in Glioma and Correlates to an Immunosuppressive Microenvironment
Source: Biomolecules. 2023 May 29;13(6):904. doi: 10.3390/biom13060904 (PMC10295969; doi:10.3390/biom13060904)
Supplement: Supplementary file 1 [file biomolecules-13-00904-s001.zip]

Archive with 1 entries (1 files):
- biomolecules-2321548-supplementary.pdf
